# Supplementary material for: Immortalization and Targeted Enrichment of HIV-Infected CD4+ T-Cells from Patients Under Antiretroviral Therapy
Source: Int J Mol Sci. 2026 Jan 22;27(2):1086. doi: 10.3390/ijms27021086 (PMC12841691; doi:10.3390/ijms27021086)
Supplement: Supplementary file 1 [file ijms-27-01086-s001.zip]

Archive with 9 entries (9 files):
- Supplementary Figure S1.tif
- Supplementary Figure S2.tif
- Supplementary Figure S3.tif
- Supplementary Figure S4.tif
- Supplementary Figure S5.tif
- Supplementary Figure S6.tif
- Supplementary Figure S7.tif
- Supplementary Figure S8.tif
- Supplementary Table 1.xlsx
