# Supplementary material for: Immortalization and Targeted Enrichment of HIV-Infected CD4+ T-Cells from Patients Under Antiretroviral Therapy
Source: Int J Mol Sci. 2026 Jan 22;27(2):1086. doi: 10.3390/ijms27021086 (PMC12841691; doi:10.3390/ijms27021086)
Supplement: Supplementary file 1 [file ijms-27-01086-s001.zip › Supplementary Table 1.xlsx]

## Sheet: Sheet1
Short length and near-full length screening results of HIV-positive wells.
Clone Information		PCR Screening
Origin	Clone ID	Short length	Near full length
Patient 1	P1A6	Positive	Negative
	P1D7	Positive	Negative
	P3G9	Positive	Negative
	P4B5	Positive	Negative
	P4C3	Positive	Negative
	P4D5	Positive	Negative
	P5A1	Positive	Negative
	P7C8	Positive	Negative
	P11B10	Positive	Negative
	P11D3	Positive	Negative
	P11F11	Positive	Negative
	P11F4	Positive	Negative
	P13C8	Positive	Negative
	P14H4	Positive	Negative
	P16F5	Positive	Positive
	P16H5	Positive	Positive
	P18A1	Positive	Negative
	P18A7	Positive	Negative
	P18B1	Positive	Negative
Patient 2	P5G5	Positive	Negative
	P9B12	Positive	Positive
	P15F3	Positive	Positive
	P15F8	Positive	Negative
	P19B5	Positive	Positive
	P20G11	Positive	Negative
	P21A7	Positive	Negative
	P25B3	Positive	Negative
	P26G1	Positive	Negative
	P27A2	Positive	Positive
	P34A8	Positive	Negative
	P35A1	Positive	Negative
	P36C3	Positive	Negative
	P38E2	Positive	Negative
	P42B7	Positive	Positive
	P43F9	Positive	Negative
	P44A5	Positive	Negative
	P46H11	Positive	Negative
	P49F10	Positive	Negative
	P51D7	Positive	Negative
	P52C4	Positive	Negative
	P56B11	Positive	Negative
	P57B7	Positive	Negative
	P57E5	Positive	Negative
	P57E6	Positive	Negative
	P57E9	Positive	Negative
	P58H2	Positive	Negative
	P59D4	Positive	Negative
	P62D2	Positive	Negative
	P65H2	Positive	Positive
	P74B11	Positive	Positive
	P77C4	Positive	Negative
	P82A3	Positive	Negative
	P82A4	Positive	Positive
	P84D7	Positive	Negative
